# Supplementary material for: Left ventricular diastolic volume on cardiac magnetic resonance and risk of incident heart failure
Source: Eur Heart J Open. 2026 Jan 24;6(1):oeag009. doi: 10.1093/ehjopen/oeag009 (PMC12915573; doi:10.1093/ehjopen/oeag009)
Supplement: oeag009_Supplementary_Data [file oeag009_supplementary_data.zip]

Archive with 12 entries (12 files):
- Figure S1.tif
- Figure S10.tif
- Figure S2.tif
- Figure S3.tif
- Figure S4.tif
- Figure S5.tif
- Figure S6.tif
- Figure S7.tif
- Figure S8.tif
- Figure S9.tif
- Supplementary methods.docx
- Supplementary Table 1.docx
